# Supplementary material for: Automated assembly scaffolding using RagTag elevates a new tomato system for high-throughput genome editing
Source: Genome Biol. 2022 Dec 15;23:258. doi: 10.1186/s13059-022-02823-7 (PMC9753292; doi:10.1186/s13059-022-02823-7)
Supplement: Supplementary file 2 — Additional file 2. Supplementary Tables for Automated Assembly Scaffolding using RagTag elevates a new tomato system for high-throughput genome editing. [file 13059_2022_2823_MOESM2_ESM.xlsx]

## Sheet: Table S1
Table S1. Assembly statistics for various A. thaliana Col-0 genome assemblies before and after running RagTag "correct" and RagTag "patch".
Assembly	stage	n	sum	max	auN	N50	N90	L50	L90	# patches	avg patch length (bp)	patch coverage (%)	avg patch identiy	# simple repeats in patches	total simple repeats in patches (bp)	# satellite repeats in patches	total satellite repeats in patches (bp)	# transposable elements in patches	total transposable elements repeats in patches (bp)
GCA_900243935	input	33	118423890	16115063	7919277	7583936	2551528	6	17
GCA_900243935	corrected	54	118423890	16115063	7889546	7583936	2551528	6	17
GCA_900243935	patched	37	118456555	16115063	13306260	14627059	9811329	4	8	17	40363.7	92.46	98.95	460	14314	0	0	698	143652
GCA_902825305	input	28	118461787	16117405	11421824	11359210	3535686	5	10
GCA_902825305	corrected	44	118461787	16117405	11417150	11351822	3487904	5	10
GCA_902825305	patched	33	119187857	16117405	13342635	14704919	10007154	4	8	11	68507.5	100	99.98	720	58813	200	198124	921	108206
GCA_927323615	input	40	128951938	16012228	10975755	11244596	3358309	5	11
GCA_927323615	corrected	234	128951938	14839698	10219718	11244596	1694611	5	13
GCA_927323615	patched	228	129148492	16204036	12440522	14567146	3758209	5	10	6	32759	100	99.99	66	1802	0	0	235	128266
HIFIASM_L0_10X	input	171	136196916	8248701	3557672	2817288	680287	14	53
HIFIASM_L0_10X	corrected	719	136196916	8248701	3041007	2498987	94328	16	121
HIFIASM_L0_10X	patched	662	136496508	16153209	10633390	14517797	95022	5	64	57	6937.75	99.65	99.93	166	11484	3	77444	413	158518
HIFIASM_L0_5X	input	1069	126650864	2452113	277814	174474	55760	221	726
HIFIASM_L0_5X	corrected	1365	126650864	722584	168320	140770	45781	277	881
HIFIASM_L0_5X	patched	856	152189154	15923418	10066360	13286438	51010	6	319	509	50206.1	99.98	99.99	9661	452426	242	268417	8605	4796325
VERKKO	input	566	148607124	32653745	17056144	15413186	122446	4	13
VERKKO	corrected	1007	148607124	15867839	10880940	14681057	36497	5	205
VERKKO	patched	1005	148571317	16168035	10954662	14681057	36497	5	203	2	17903.5	98.68	99.99	40	6547	14	932	32	25626

## Sheet: Table S2
Table S2. Assembly statistics for various A. thaliana Col-0 genome assemblies before and after running RagTag "merge".
Assembly	stage	n	sum	max	auN	N50	N90	L50	L90
GCA_900243935	input	33	118423890	16115063	7919277	7583936	2551528	6	17
GCA_900243935	TAIR10 homology scaffolds	8	118426390	30050393	24454061	23330240	18494815	3	5
GCA_900243935	An-1 homology scaffolds	10	118426190	30050393	24360474	23330240	18494815	3	5
GCA_900243935	C24 homology scaffolds	11	118426090	29978182	24323936	23330240	18494815	3	5
GCA_900243935	merged scaffolds	12	118425990	29978182	24323785	23330240	18494815	3	5
GCA_902825305	input	28	118461787	16117405	11421824	11359210	3535686	5	10
GCA_902825305	TAIR10 homology scaffolds	5	118464087	29917602	24456281	23304738	18577270	3	5
GCA_902825305	An-1 homology scaffolds	12	118463387	29663159	24225179	23188067	18577270	3	5
GCA_902825305	C24 homology scaffolds	10	118463587	29747464	24306951	23304738	18712620	3	5
GCA_902825305	merged scaffolds	12	118463387	29663159	21272760	19788541	11797178	3	6
GCA_927323615	input	40	128951938	16012228	10975755	11244596	3358309	5	11
GCA_927323615	TAIR10 homology scaffolds	28	128953138	31229547	25204797	24659831	20246378	3	5
GCA_927323615	An-1 homology scaffolds	27	128953238	31229547	24402276	24720597	20045788	3	5
GCA_927323615	C24 homology scaffolds	25	128953438	31229547	25269893	25162900	20045788	3	5
GCA_927323615	merged scaffolds	26	128953338	31229547	24589187	25162900	20045788	3	5
HIFIASM_L0_10X	input	171	136196916	8248701	3557672	2817288	680287	14	53
HIFIASM_L0_10X	TAIR10 homology scaffolds	88	136205216	32251562	26247959	25836230	21591950	3	5
HIFIASM_L0_10X	An-1 homology scaffolds	97	136204316	32251562	26042645	25552857	21591950	3	5
HIFIASM_L0_10X	C24 homology scaffolds	94	136204616	32251562	26118764	25591538	21591950	3	5
HIFIASM_L0_10X	merged scaffolds	102	136203816	32251562	21153526	21591950	12222671	3	6
HIFIASM_L0_5X	input	1069	126650864	2452113	277814	174474	55760	221	726
HIFIASM_L0_5X	TAIR10 homology scaffolds	69	126750864	31096529	23670200	23150414	18885659	3	5
HIFIASM_L0_5X	An-1 homology scaffolds	88	126748964	30074884	22300874	23148860	18706992	3	5
HIFIASM_L0_5X	C24 homology scaffolds	87	126749064	27912788	21086305	21811517	18558986	3	5
HIFIASM_L0_5X	merged scaffolds l100k	872	126670564	3673507	540750	337790	55760	100	529
HIFIASM_L0_5X	merged scaffolds l90k	835	126674264	3371259	568069	393653	55760	93	492
HIFIASM_L0_5X	merged scaffolds l80k	774	126680364	3371259	670483	423561	55760	78	431
HIFIASM_L0_5X	merged scaffolds l70k	705	126687264	3371259	708239	520090	55809	69	361
HIFIASM_L0_5X	merged scaffolds l60k	605	126697264	3371259	853520	644437	55809	56	261
HIFIASM_L0_5X	merged scaffolds l50k	498	126707964	3690660	1129270	814577	101714	43	167
HIFIASM_L0_5X	merged scaffolds l40k	385	126719264	4357501	1475999	1216515	227736	32	115
HIFIASM_L0_5X	merged scaffolds l30k	218	126735964	7614164	2744291	2560133	571801	17	55
HIFIASM_L0_5X	merged scaffolds l20k	73	126750464	23078956	13795009	14476761	3265858	4	10
HIFIASM_L0_5X	merged scaffolds l10k	67	126751064	25804557	17194395	17196464	4781942	3	7
VERKKO	input	566	148607124	32653745	17056144	15413186	122446	4	13
VERKKO	TAIR10 homology scaffolds	533	148610424	35141952	24404070	24104917	1675139	3	6
VERKKO	An-1 homology scaffolds	533	148610424	32953904	23414169	23995258	1675139	3	7
VERKKO	C24 homology scaffolds	508	148612924	32953904	24726246	25986534	22484373	3	5
VERKKO	merged scaffolds	561	148607624	34855799	21976429	23667795	122446	3	8
HIFIASM_L0_10X_CORRECTED	input	834	136196916	8236398	3004800	2482926	84920	16	140
HIFIASM_L0_10X_CORRECTED	TAIR10 homology scaffolds	641	136216216	30025498	21616061	23822698	107460	3	27
HIFIASM_L0_10X_CORRECTED	An-1 homology scaffolds	708	136209516	29431564	20965100	23276319	102822	3	38
HIFIASM_L0_10X_CORRECTED	C24 homology scaffolds	678	136212516	29546259	21145268	23469738	104516	3	35
HIFIASM_L0_10X_CORRECTED	merged scaffolds	760	136204316	26552592	13799741	14305710	84920	4	66

## Sheet: Table S3
Table S3. Genome assembly and annotation statistics.
sample	assembly	# sequences	assembly size (bp)	minimum contig size (bp)	maximum contig size (bp)	auN	N50 (bp)	N90 (bp)	L50	L90	Merqury QV	Merqury Completeness (%)	# unmapped ITAG genes	# unmapped pan-genome genes	# ITAG genes mapped with >= 99% coverage and identity	# pan-genome genes mapped with >= 99% coverage and identity
Sweet-100	ONT Flye	661	792065035	498	32432108	11803572	10689648	2434603	25	84	NA	NA	NA	NA	NA	NA
Sweet-100	Hifiasm	2007	882654037	13974	52478269	24675822	19825979	1354947	12	58	NA	NA	NA	NA	NA	NA
Sweet-100	Screened Hifiiasm	992	847172677	13974	52478269	25707723	20092841	4243177	11	47	NA	NA	NA	NA	NA	NA
Sweet-100	patched	960	845931245	13974	95599274	41115705	40773110	6619867	8	28	NA	NA	NA	NA	NA	NA
Sweet-100	SL4.0 homology scaffolds	928	845934445	13974	95929528	65430537	66924274	52314082	6	12	NA	NA	NA	NA	NA	NA
Sweet-100	LA2093 homology scaffolds	927	845934545	13974	95599274	65421852	66927401	52420368	6	12	NA	NA	NA	NA	NA	NA
Sweet-100	Hi-C scaffolds	932	845934045	13974	95599274	65287249	66902074	52314082	6	12	NA	NA	NA	NA	NA	NA
Sweet-100	merged scaffolds	927	845934545	13974	95929528	65434057	66925437	52314082	6	12	NA	NA	NA	NA	NA	NA
Sweet-100	v2.0	932	846535963	13974	95599274	65294615	66902074	52314082	6	12	56.6406	99.2502	414	2890	31406	479
M82	ONT Flye	438	801127565	498	38245274	17609458	17131149	5477684	17	49	NA	NA	NA	NA	NA	NA
M82	Hifiasm	3317	865596775	8289	41688203	13850424	11142556	1051804	22	102	NA	NA	NA	NA	NA	NA
M82	Screened Hifiiasm	1365	827261962	8289	41688203	14491276	12637509	2537152	21	81	NA	NA	NA	NA	NA	NA
M82	patched	1278	828468212	8289	68464519	29940977	27794499	6137774	10	35	NA	NA	NA	NA	NA	NA
M82	SL4.0 homology scaffolds	1238	828472212	8289	92851076	65788535	66835077	55085968	6	11	NA	NA	NA	NA	NA	NA
M82	Hi-C scaffolds	1250	828471012	8289	68507990	50722677	61404406	21390141	7	15	NA	NA	NA	NA	NA	NA
M82	merged scaffolds	1238	828472212	8289	92851076	65788535	66835077	55085968	6	11	NA	NA	NA	NA	NA	NA
M82	v1.0	1237	829074230	8289	92851076	65975626	66835077	55085968	6	11	53.0785	99.3797	222	3066	32683	296

## Sheet: Table S4
Table S4. QUAST assembly stats for assemblies produced by various genome assembly patching software. The "Reference Genome" specifies the reference used for QUAST.
Sample	M82	M82	M82	M82	M82	M82	M82	M82	M82	M82	S100	S100	S100	S100	S100	S100	S100	S100	S100	S100
Reference Genome	SL4.0	SL4.0	SL4.0	SL4.0	SL4.0	M82v1.0	M82v1.0	M82v1.0	M82v1.0	M82v1.0	SL4.0	SL4.0	SL4.0	SL4.0	SL4.0	S100v2.0	S100v2.0	S100v2.0	S100v2.0	S100v2.0
Software	TGS-GapCloser	DENTIST	RagTag "patch"	SAMBA	Quickmerge	TGS-GapCloser	DENTIST	RagTag "patch"	SAMBA	Quickmerge	TGS-GapCloser	DENTIST	RagTag "patch"	SAMBA	Quickmerge	TGS-GapCloser	DENTIST	RagTag "patch"	SAMBA	Quickmerge
# contigs (>= 0 bp)	1365	1365	1278	1232	1202	1365	1365	1278	1232	1202	992	992	957	954	931	992	992	957	954	931
# contigs (>= 1000 bp)	1365	1365	1278	1232	1202	1365	1365	1278	1232	1202	992	992	957	954	931	992	992	957	954	931
# contigs (>= 5000 bp)	1365	1365	1278	1232	1202	1365	1365	1278	1232	1202	992	992	957	954	931	992	992	957	954	931
# contigs (>= 10000 bp)	1351	1351	1264	1218	1188	1351	1351	1264	1218	1188	992	992	957	954	931	992	992	957	954	931
# contigs (>= 25000 bp)	416	416	329	300	286	416	416	329	300	286	757	757	722	719	698	757	757	722	719	698
# contigs (>= 50000 bp)	171	171	84	66	60	171	171	84	66	60	309	309	274	276	255	309	309	274	276	255
Total length (>= 0 bp)	827261962	827261962	828468212	828831491	808253089	827261962	827261962	828468212	828831491	808253089	847172677	847172677	845888895	847328630	801968360	847172677	847172677	845888895	847328630	801968360
Total length (>= 1000 bp)	827261962	827261962	828468212	828831491	808253089	827261962	827261962	828468212	828831491	808253089	847172677	847172677	845888895	847328630	801968360	847172677	847172677	845888895	847328630	801968360
Total length (>= 5000 bp)	827261962	827261962	828468212	828831491	808253089	827261962	827261962	828468212	828831491	808253089	847172677	847172677	845888895	847328630	801968360	847172677	847172677	845888895	847328630	801968360
Total length (>= 10000 bp)	827129905	827129905	828336155	828699434	808121032	827129905	827129905	828336155	828699434	808121032	847172677	847172677	845888895	847328630	801968360	847172677	847172677	845888895	847328630	801968360
Total length (>= 25000 bp)	810795204	810795204	812001454	812704138	792422376	810795204	810795204	812001454	812704138	792422376	842109143	842109143	840825361	842265096	796949752	842109143	842109143	840825361	842265096	796949752
Total length (>= 50000 bp)	802864249	802864249	804070499	805113914	785070243	802864249	802864249	804070499	805113914	785070243	826252411	826252411	824968629	826577916	781278500	826252411	826252411	824968629	826577916	781278500
# contigs	1365	1365	1278	1232	1202	1365	1365	1278	1232	1202	992	992	957	954	931	992	992	957	954	931
Largest contig	41688203	41688203	68464519	68464569	68451345	41688203	41688203	68464519	68464569	68451345	52478269	52478269	95599274	63410937	95056954	52478269	52478269	95599274	63410937	95056954
Total length	827261962	827261962	828468212	828831491	808253089	827261962	827261962	828468212	828831491	808253089	847172677	847172677	845888895	847328630	801968360	847172677	847172677	845888895	847328630	801968360
Reference length	782520033	782520033	782520033	782520033	782520033	829074230	829074230	829074230	829074230	829074230	782520033	782520033	782520033	782520033	782520033	846535963	846535963	846535963	846535963	846535963
GC (%)	35.15	35.15	35.16	35.16	35.18	35.15	35.15	35.16	35.16	35.18	35.47	35.47	35.47	35.47	35.66	35.47	35.47	35.47	35.47	35.66
Reference GC (%)	34.34	34.34	34.34	34.34	34.34	35.17	35.17	35.17	35.17	35.17	34.34	34.34	34.34	34.34	34.34	35.47	35.47	35.47	35.47	35.47
N50	12637509	12637509	27794499	33283947	44036131	12637509	12637509	27794499	33283947	44036131	20092841	20092841	41602878	33771716	46083419	20092841	20092841	41602878	33771716	46083419
NG50	13230700	13230700	27950842	33283947	48313095	12637509	12637509	27794499	33283947	44036131	28894682	28894682	46083419	37307570	46083419	20092841	20092841	41602878	33771716	46083419
N90	2537152	2537152	6137774	8963944	11142556	2537152	2537152	6137774	8963944	11142556	4243177	4243177	7060065	7065885	10115783	4243177	4243177	7060065	7065885	10115783
NG90	3376342	3376342	8927739	11189725	13048058	2536602	2536602	6137774	8963944	9146613	6619867	6619867	10814853	10814853	11284502	4243177	4243177	7060065	7065885	408100
auN	1.44913e+07	1.44913e+07	2.9941e+07	3.65816e+07	40638122	1.44913e+07	1.44913e+07	2.9941e+07	3.65816e+07	40638122	2.57077e+07	2.57077e+07	41859527	35336424	4.44141e+07	2.57077e+07	2.57077e+07	41859527	35336424	4.44141e+07
auNG	1.53198e+07	1.53198e+07	3.16991e+07	3.87465e+07	4.19745e+07	1.44596e+07	1.44596e+07	2.99191e+07	3.65709e+07	3.96175e+07	2.78317e+07	2.78317e+07	4.52493e+07	3.8263e+07	4.5518e+07	2.57271e+07	2.57271e+07	4.18275e+07	3.53695e+07	4.20758e+07
L50	21	21	10	8	8	21	21	10	8	8	11	11	8	9	7	11	11	8	9	7
LG50	19	19	9	8	7	21	21	10	8	8	10	10	7	8	7	11	11	8	9	7
L90	81	81	35	26	21	81	81	35	26	21	47	47	26	29	21	47	47	26	29	21
LG90	68	68	29	22	19	82	82	35	26	23	36	36	20	22	19	47	47	26	29	26
# misassemblies	5102	5105	5220	5228	5255	974	981	971	1074	1392	7111	7109	7126	7116	6340	853	860	818	870	982
# misassembled contigs	172	172	109	88	70	721	716	722	737	741	299	299	265	267	247	420	423	420	429	434
Misassembled contigs length	774135437	774135437	800281789	804712639	784383156	15909387	15962230	84130395	516223444	701935409	822230192	822230192	821000108	822609395	778084652	68363334	68451637	157767913	389616373	601997159
# local misassemblies	1434	1434	1441	1452	1532	332	326	342	339	390	2543	2545	2540	2549	2420	35	35	28	36	42
# scaffold gap ext. mis.	0	0	0	0	3	0	0	0	0	2	0	0	0	0	2	0	0	0	0	1
# scaffold gap loc. mis.	0	0	0	0	0	0	0	0	0	0	0	0	0	0	2	0	0	0	0	0
# unaligned mis. contigs	9	9	8	5	5	0	0	0	0	0	17	18	17	17	15	0	0	0	0	0
# unaligned contigs	11 + 154 part	11 + 154 part	11 + 101 part	6 + 71 part	3 + 60 part	0 + 833 part	0 + 832 part	0 + 830 part	0 + 846 part	0 + 850 part	6 + 136 part	6 + 136 part	6 + 103 part	5 + 101 part	5 + 81 part	0 + 36 part	0 + 34 part	0 + 30 part	0 + 41 part	0 + 42 part
Unaligned length	19450960	19451082	20045447	20363753	21180028	2532675	2532110	2537187	2946028	4509220	25046590	25049103	25182123	25180059	24927963	1267598	1266953	154070	1298060	1538286
Genome fraction (%)	97.696	97.699	97.736	97.757	94.929	99.072	99.067	99.201	99.169	96.002	97.283	97.283	97.114	97.287	92.314	99.37	99.356	99.38	99.384	94.019
Duplication ratio	1.052	1.052	1.052	1.052	1.055	1.004	1.004	1.004	1.004	1.008	1.074	1.074	1.074	1.074	1.07	1.005	1.005	1.004	1.005	1.004
# N's per 100 kbp	0	0	0	0	0.22	0	0	0	0	0.22	0	0	0	0	0.22	0	0	0	0	0.22
# mismatches per 100 kbp	211.69	211.64	213.41	213.35	230.42	0.34	0.32	0.32	1.86	26.57	265.7	265.74	266.04	265.91	484.73	0.85	0.87	0.07	1.02	233.2
# indels per 100 kbp	41.62	41.62	42.12	42.22	52.72	0.08	0.07	0.07	0.36	14.11	60.65	60.65	60.72	60.72	211.85	0.11	0.13	0.07	0.19	163.56
Largest alignment	18393153	18393153	28680937	28676530	14832096	41688203	41688203	68462953	68463003	61401707	7625595	7625595	8663351	13569351	13549772	52478269	52478269	65420447	59028292	58968878
Total aligned length	803873587	803873469	804598919	804353991	783547241	824464114	824472352	825680932	825504220	802653894	817620624	817632782	816249361	817519977	772787973	845161755	845159140	845024798	845253837	799135129
NA50	1517513	1517513	1582081	1649542	1781150	12637509	12637509	27794499	21390139	15420563	881420	881420	881420	881420	881420	20092841	20092841	40773110	32418171	17906299
NGA50	1649540	1649540	1810894	1906042	1916540	12637509	12637509	27794499	21390139	14536628	1076126	1076126	1075124	1076126	959712	20092841	20092841	40773110	32418171	17101150
NA90	45755	45755	45075	44732	42001	2537152	2537152	6137774	5564560	2975056	38166	38166	38214	38140	38791	4243177	4243177	6619867	5266644	2667943
NGA90	106610	106610	108996	109049	71775	2536602	2536602	6137774	5564560	2214314	83134	83198	82273	83198	53513	4243177	4243177	6619867	5266644	106500
auNA	2.94903e+06	2.94903e+06	3.69842e+06	3.73252e+06	3.29974e+06	1.44905e+07	1.44905e+07	2.99399e+07	2.68265e+07	1.82728e+07	1.7425e+06	1.74247e+06	1769233	1902270	1.88505e+06	2.56558e+07	2.56669e+07	3.59477e+07	3.07762e+07	2.27408e+07
auNGA	3.11765e+06	3.11765e+06	3.91558e+06	3.95342e+06	3.40825e+06	1.44589e+07	1.44588e+07	2.9918e+07	2.68186e+07	1.78139e+07	1.88647e+06	1.88644e+06	1.91251e+06	2.05982e+06	1.9319e+06	2.56751e+07	2.56862e+07	35920261	3.0805e+07	2.15436e+07
LA50	121	121	112	110	103	21	21	10	12	17	189	189	187	186	180	11	11	8	9	13
LGA50	107	107	98	97	97	21	21	10	12	18	156	156	155	153	169	11	11	8	9	14
LA90	1416	1416	1399	1392	1405	81	81	35	41	59	2324	2324	2322	2318	2166	47	47	29	36	55
LGA90	834	834	800	787	987	82	82	35	41	66	1301	1301	1313	1293	1782	47	47	29	36	113

## Sheet: Table S5
Table S5. QUAST genome assembly statistics for assemblies produced by RagTag
Assembly	M82 SL4.0 Homology	M82 Hi-C	M82 Merged	S100 SL4.0 Homology	S100 LA2093 Homology	S100 Hi-C	S100 Merged
# contigs (>= 0 bp)	1238	1250	1238	928	927	932	927
# contigs (>= 1000 bp)	1238	1250	1238	928	927	932	927
# contigs (>= 5000 bp)	1238	1250	1238	928	927	932	927
# contigs (>= 10000 bp)	1224	1236	1224	928	927	932	927
# contigs (>= 25000 bp)	289	301	289	693	692	697	692
# contigs (>= 50000 bp)	44	56	44	245	244	249	244
Total length (>= 0 bp)	828472212	828471012	828472212	845934445	845934545	845934045	845934545
Total length (>= 1000 bp)	828472212	828471012	828472212	845934445	845934545	845934045	845934545
Total length (>= 5000 bp)	828472212	828471012	828472212	845934445	845934545	845934045	845934545
Total length (>= 10000 bp)	828340155	828338955	828340155	845934445	845934545	845934045	845934545
Total length (>= 25000 bp)	812005454	812004254	812005454	840870911	840871011	840870511	840871011
Total length (>= 50000 bp)	804074499	804073299	804074499	825014179	825014279	825013779	825014279
# contigs	18	30	18	62	61	66	61
Largest contig	92851076	68507990	92851076	95929528	95599274	95599274	95929528
Total length	802452590	802451390	802452590	812388209	812388309	812387809	812388309
Reference length	829074230	829074230	829074230	846535963	846535963	846535963	846535963
Reference GC (%)	35.17	35.17	35.17	35.47	35.47	35.47	35.47
N50	66835077	66009250	66835077	66924274	66927401	66902074	66925437
NG50	66835077	61404406	66835077	66924274	66927401	66902074	66925437
N75	66009250	36295112	66009250	65420447	65420447	65420447	65420447
NG75	66009250	36295112	66009250	65420447	65420447	65420447	65420447
L50	6	6	6	6	6	6	6
LG50	6	7	6	6	6	6	6
L75	9	11	9	9	9	9	9
LG75	9	11	9	9	9	9	9
# misassemblies	3	1	3	1	7	0	1
# misassembled contigs	2	1	2	1	3	0	1
Misassembled contigs length	135265208	66009250	135265208	68003524	202780968	0	68003524
# local misassemblies	0	0	0	0	2	2	0
# scaffold gap ext. mis.	0	0	0	0	0	0	0
# scaffold gap loc. mis.	0	0	0	0	0	0	0
# possible TEs	0	0	0	0	0	0	0
# unaligned mis. contigs	0	0	0	0	0	0	0
# unaligned contigs	0 + 1 part	0 + 1 part	0 + 1 part	0 + 0 part	0 + 2 part	0 + 1 part	0 + 0 part
Unaligned length	5016	5016	5016	0	66203	30752	0
Genome fraction (%)	96.788	96.788	96.788	95.832	95.913	95.961	95.832
Duplication ratio	1	1	1	1.001	1	1	1.001
# N's per 100 kbp	0.5	0.35	0.5	0.39	0.41	0.34	0.41
# mismatches per 100 kbp	0	0	0	0	0	0	0
# indels per 100 kbp	0	0	0	0	0	0	0
Largest alignment	92851076	68507990	92851076	95584401	95584401	95584401	95584401
Total aligned length	802447274	802446274	802447274	811254971	812199720	812341328	811255071
NA50	66735172	57818521	66735172	66792790	65420447	66902074	66792790
NGA50	66735172	57818521	66735172	66792790	65420447	66902074	66792790
NA75	57818521	36295112	57818521	59773726	55858340	65420447	59773726
NGA75	55085968	36295112	55085968	55858340	52314082	65420447	55858340
LA50	6	7	6	6	6	6	6
LGA50	6	7	6	6	6	6	6
LA75	9	11	9	9	9	9	9
LGA75	10	11	10	10	10	9	10

## Sheet: Table S6
Table S6: CRISPR-Cas gRNAs used in this study.
gRNA name	protospacer sequence	primer sequences	gene name	gene ID
CR-LIN-g1	GGAACAGCTTGAGCGTCAAC	tgtggtctcaATTGGAACAGCTTGAGCGTCAACgttttagagctagaaatagcaag	LIN	Solyc04g005320
CR-LIN-g2	TTCTAGTATGTCTGATACAC	tgtggtctcaATTTTCTAGTATGTCTGATACACgttttagagctagaaatagcaag	LIN	Solyc04g005320
CR-SlAP3-g1	AAGAAATGGGCTATTCAAGA	tgtggtctcaATTGAAGAAATGGGCTATTCAAGAgttttagagctagaaatagcaag	SlAP3	Solyc04g081000
CR-SlAP3-g2	GTACAGATCGAACAATTGTT	tgtggtctcaATTGTACAGATCGAACAATTGTTgttttagagctagaaatagcaag	SlAP3	Solyc04g081000
CR-EJ2-g1	TTTGGGCACGTTAAGCTCGA	tgtggtctcaATTTTTGGGCACGTTAAGCTCGAgttttagagctagaaatagcaag	EJ2	Solyc03g114840
CR-J2-g1	AGCTCCTTCAACGTTCTCAA	tgtggtctcaATTAGCTCCTTCAACGTTCTCAAgttttagagctagaaatagcaag	J2	Solyc12g038510
CR-J2-g2	ACATATTCTTGGAGAGGATT	tgtggtctcaATTACATATTCTTGGAGAGGATTgttttagagctagaaatagcaag	J2	Solyc12g038510
CR-SP-g1	ACAACAGACATCTTAACACT	tgtggtctcaattGACAACAGACATCTTAACACTgttttagagctagaaatagcaag	SP	Solyc06g074350
CR-SP-g2	GGTTTAGAAGTTACTGAGGA	tgtggtctcaattGGTTTAGAAGTTACTGAGGAgttttagagctagaaatagcaag	SP	Solyc06g074350
CR-SP5G-g1	AGAGATCCTTTAATAGTTTC	tgtggtctcaattAGAGATCCTTTAATAGTTTCgttttagagctagaaatagcaag	SP5G	Solyc05g053850
CR-SP5G-g2	AACAATAGGGTGGTCTATAA	tgtggtctcaattAACAATAGGGTGGTCTATAAgttttagagctagaaatagcaag	SP5G	Solyc05g053850
CR-AN-g1	ATGTTTGGCAGAAAACTAGA	tgtggtctcaattGATGTTTGGCAGAAAACTAGAgttttagagctagaaatagcaag	AN	Solyc02g081670
CR-AN-g2	AGTTAAACTGTTTACAAGTG	tgtggtctcaattGAGTTAAACTGTTTACAAGTGgttttagagctagaaatagcaag	AN	Solyc02g081670

## Sheet: Table S7
Table S7. Primers for genotyping used in this study.
gene name	gene ID	forward primer	reverse primer
Cas9	NA	ctgacgtaagggatgacgcac	CATCTCATTACTAAAGATCTCC
SlAP3	Solyc04g081000	CCATCTTTCTAAGACTCTTCTCCTCC	CATGGGGATCGATCGAGATCTTG
AN	Solyc02g081670	GATGGATTTGGATACCTCCTTGTCC	CAAATGAGGTTATTATATTCCACGTGGC
LIN	Solyc04g005320	CCTTTAATAAGTTGAAAATCCCTC	TTGAAGGTGCATAGAACATACC
EJ2	Solyc03g114840	AATATGGTCCTTATGTCCAACC	TAGCAAACTTATTGGGCTAGC
J2	Solyc12g038510	ATATTGAATCGTGTGATTGTCTC	TAACTTTCTTCAAAGATGCATCC

## Sheet: Table S8
Table S8. Primers used for multiplex-sequencing.
gene name	gene ID	forward primer name	forward primer sequence	reverse primer name	reverse primer sequence
J2	Solyc12g038510	J2_bc-F	GTGACCAAGTTCATGCTATATTGAATCGTGTGATTGTCTC	J2_bc-R	GTCGGAGTCAACGGATTTAACTTTCTTCAAAGATGCATCC
EJ2	Solyc03g114840	EJ2_bc-F	GTGACCAAGTTCATGCTAATATGGTCCTTATGTCCAACC	EJ2_bc-R	GTCGGAGTCAACGGATTTAGCAAACTTATTGGGCTAGC
LIN	Solyc04g005320	LIN_bc-F1	GTGACCAAGTTCATGCTCCTTTAATAAGTTGAAAATCCCTC	LIN_bc-R1	GTCGGAGTCAACGGATTTCTGAGGAAGATGAAGTAACC
LIN	Solyc04g005320	LIN_bc-F2	GTGACCAAGTTCATGCTGGATGTTTAGATGAGACCTCG	LIN_bc-R2	GTCGGAGTCAACGGATTTTGAAGGTGCATAGAACATACC
