# Supplementary material for: Automated assembly scaffolding using RagTag elevates a new tomato system for high-throughput genome editing
Source: Genome Biol. 2022 Dec 15;23:258. doi: 10.1186/s13059-022-02823-7 (PMC9753292; doi:10.1186/s13059-022-02823-7)
Supplement: Supplementary file 3 — Additional file 3. Published patching solution for the human CHM13 draft assembly. [file 13059_2022_2823_MOESM3_ESM.agp]

chr1	1	857831	1	W	chr1.1	1	857831	+
chr1	857832	863205	2	W	Super-Scaffold_445_1	721325	726698	+
chr1	863206	248388986	3	W	chr1.2	1	247525781	+
chr2	1	67915569	1	W	chr2.1	1	67915569	+
chr2	67915570	67919026	2	W	Super-Scaffold_23_6	19936778	19940234	-
chr2	67919027	88192116	3	W	chr2.2	1	20273090	+
chr2	88192117	88196790	4	W	Super-Scaffold_23_5	1384897	1389570	-
chr2	88196791	124118004	5	W	chr2.3	1	35921214	+
chr2	124118005	124121328	6	W	Super-Scaffold_70_0	13192440	13195763	+
chr2	124121329	242696760	7	W	chr2.4	1	118575432	+
chr3	1	201106665	1	W	chr3	1	201106665	+
chr4	1	7838995	1	W	chr4.1	1	7838995	+
chr4	7838996	7839950	2	W	Super-Scaffold_65_2	1610761	1611715	-
chr4	7839951	169922879	3	W	chr4.2	44	162082972	+
chr4	169922880	169928102	4	W	Super-Scaffold_71_0	34872882	34878104	+
chr4	169928103	186168514	5	W	chr4.3	1	16240412	+
chr4	186168515	186171582	6	W	Super-Scaffold_71_0	51118218	51121285	+
chr4	186171583	193568919	7	W	chr4.4	1	7397337	+
chr5	1	181652811	1	W	chr5.1	1	181652811	+
chr5	181652812	181658639	2	W	Super-Scaffold_251_0	370984	376811	-
chr5	181658640	182042025	3	W	chr5.2	1	383386	+
chr6	1	172123840	1	W	chr6	1	172123840	+
chr7	1	13334150	1	W	chr7b	1	13334150	+
chr7	13334151	13334872	2	W	Super-Scaffold_55_1	21883521	21884242	-
chr7	13334873	160565380	3	W	chr7a	1	147230508	+
chr8	1	142321987	1	W	chr8.1	1	142321987	+
chr8	142321988	142325971	2	W	Super-Scaffold_36_0	3932441	3936424	-
chr8	142325972	146259262	3	W	chr8.2	1	3933291	+
chr9	1	145759341	1	W	chr9.1	1	145759341	+
chr9	145759342	145762406	2	W	Super-Scaffold_304_0	4834109	4837173	-
chr9	145762407	150600819	3	W	chr9.2	1	4838413	+
chr10	1	112128510	1	W	chr10a	1	112128510	+
chr10	112128511	112133803	2	W	Super-Scaffold_58_0	22616909	22622201	-
chr10	112133804	129374116	3	W	chr10b	14	17240326	+
chr10	129374117	129377135	4	W	Super-Scaffold_58_0	5373756	5376774	-
chr10	129377136	134751434	5	W	chr10c	1	5374299	+
chr11	1	135129797	1	W	chr11	1	135129797	+
chr12	1	126840016	1	W	chr12	1	126840016	+
chr12	126840017	126842586	2	W	Super-Scaffold_578_0	6482176	6484745	-
chr12	126842587	133005172	3	W	chr12a	1	6162586	+
chr12	133005173	133010089	4	W	Super-Scaffold_578_0	314697	319613	-
chr12	133010090	133324745	5	W	chr12b	1	314656	+
chr13	1	99936150	1	W	chr13.DJ	1	99936150	+
chr13	99936151	99939022	2	W	Super-Scaffold_514_0	81954313	81957184	+
chr13	99939023	114233565	3	W	chr13.PJ.2	1	14294543	+
chr14	1	101219197	1	W	chr14	1	101219197	+
chr15	1	100338352	1	W	chr15	1	100338352	+
chr16	1	67212294	1	W	chr16.1	1	67212294	+
chr16	67212295	67214156	2	W	Super-Scaffold_100044_0	15383100	15384961	+
chr16	67214157	96330511	3	W	chr16.2	4	29116358	+
chr17	1	84272160	1	W	chr17	1	84272160	+
chr18	1	80509220	1	W	chr18	1	80509220	+
chr19	1	1012426	1	W	chr19.1	1	1012426	+
chr19	1012427	1015132	2	W	Super-Scaffold_305_1	904347	907052	+
chr19	1015133	2352669	3	W	chr19.2	1	1337537	+
chr19	2352670	2352898	4	W	Super-Scaffold_305_2	98066	98294	+
chr19	2352899	58809373	5	W	chr19.3	1	56456475	+
chr19	58809374	58815577	6	W	Super-Scaffold_466_0	2888814	2895017	-
chr19	58815578	61707742	7	W	chr19.4	1	2892165	+
chr20	1	66210221	1	W	chr20	1	66210221	+
chr21	1	45825743	1	W	chr21	1	45825743	+
chr22	1	51365812	1	W	chr22	1	51365812	+
chrX	1	997627	1	W	chrX.1	1	997627	+
chrX	997628	1001339	2	W	chrX_v0.7_0	1006406	1010117	+
chrX	1001340	1479243	3	W	chrX.2	1	477904	+
chrX	1479244	1482638	4	W	chrX_v0.7_0	1487978	1491372	+
chrX	1482639	1927974	5	W	chrX.3	1	445336	+
chrX	1927975	1931222	6	W	chrX_v0.7_0	1936707	1939954	+
chrX	1931223	7725114	7	W	chrX.4	1	5793892	+
chrX	7725115	7731741	8	W	chrX_v0.7_0	7732872	7739498	+
chrX	7731742	123663035	9	W	chrX.5	1	115931294	+
chrX	123663036	123664986	10	W	chrX_v0.7_0	123670868	123672818	+
chrX	123664987	154259933	11	W	chrX.6	1	30594947	+
