# Supplementary material for: Automated assembly scaffolding using RagTag elevates a new tomato system for high-throughput genome editing
Source: Genome Biol. 2022 Dec 15;23:258. doi: 10.1186/s13059-022-02823-7 (PMC9753292; doi:10.1186/s13059-022-02823-7)
Supplement: Supplementary file 4 — Additional file 4. RagTag patching solution for the human CHM13 draft assembly. [file 13059_2022_2823_MOESM4_ESM.agp]

## agp-version 2.1
# AGP created by RagTag v2.1.0
scf00000000	1	857831	1	W	chr1.1	1	857831	+
scf00000000	857832	863205	2	W	Super-Scaffold_445_1	721325	726698	+
scf00000000	863206	248388986	3	W	chr1.2	1	247525781	+
scf00000001	1	5374299	1	W	chr10c	1	5374299	-
scf00000001	5374300	5377322	2	W	Super-Scaffold_58_0	5373751	5376773	+
scf00000001	5377323	22617635	3	W	chr10b	1	17240313	-
scf00000001	22617636	22622856	4	W	Super-Scaffold_58_0	22616981	22622201	+
scf00000001	22622857	134751366	5	W	chr10a	1	112128510	-
scf00000001	134751367	215140072	6	W	chr18	120515	80509220	+
scf00000002	1	126840016	1	W	chr12	1	126840016	+
scf00000002	126840017	126842586	2	W	Super-Scaffold_578_0	6482176	6484745	-
scf00000002	126842587	133005172	3	W	chr12a	1	6162586	+
scf00000002	133005173	133008983	4	W	Super-Scaffold_578_0	315803	319613	-
scf00000002	133008984	133323639	5	W	chr12b	1	314656	+
scf00000003	1	99936150	1	W	chr13.DJ	1	99936150	+
scf00000003	99936151	99939022	2	W	Super-Scaffold_514_0	81954313	81957184	+
scf00000003	99939023	114233565	3	W	chr13.PJ.2	1	14294543	+
scf00000004	1	67212294	1	W	chr16.1	1	67212294	+
scf00000004	67212295	67214156	2	W	Super-Scaffold_100044_0	15383100	15384961	+
scf00000004	67214157	96330511	3	W	chr16.2	1	29116355	+
scf00000005	1	1012426	1	W	chr19.1	1	1012426	+
scf00000005	1012427	1015132	2	W	Super-Scaffold_305_1	904347	907052	+
scf00000005	1015133	2352669	3	W	chr19.2	1	1337537	+
scf00000005	2352670	2352898	4	W	Super-Scaffold_305_2	98066	98294	+
scf00000005	2352899	58809373	5	W	chr19.3	1	56456475	+
scf00000005	58809374	58815577	6	W	Super-Scaffold_466_0	2888814	2895017	-
scf00000005	58815578	61707742	7	W	chr19.4	1	2892165	+
scf00000006	1	67915569	1	W	chr2.1	1	67915569	+
scf00000006	67915570	67919026	2	W	Super-Scaffold_23_6	19936778	19940234	-
scf00000006	67919027	88192116	3	W	chr2.2	1	20273090	+
scf00000006	88192117	88196790	4	W	Super-Scaffold_23_5	1384897	1389570	-
scf00000006	88196791	124118004	5	W	chr2.3	1	35921214	+
scf00000006	124118005	124121328	6	W	Super-Scaffold_70_0	13192440	13195763	+
scf00000006	124121329	242696760	7	W	chr2.4	1	118575432	+
scf00000007	1	7838995	1	W	chr4.1	1	7838995	+
scf00000007	7838996	7839902	2	W	Super-Scaffold_65_2	1610761	1611667	-
scf00000007	7839903	169922831	3	W	chr4.2	1	162082929	+
scf00000007	169922832	169927881	4	W	Super-Scaffold_71_0	34873055	34878104	+
scf00000007	169927882	186168293	5	W	chr4.3	1	16240412	+
scf00000007	186168294	186171361	6	W	Super-Scaffold_71_0	51118218	51121285	+
scf00000007	186171362	193568698	7	W	chr4.4	1	7397337	+
scf00000008	1	181652811	1	W	chr5.1	1	181652811	+
scf00000008	181652812	181658639	2	W	Super-Scaffold_251_0	370984	376811	-
scf00000008	181658640	182042025	3	W	chr5.2	1	383386	+
scf00000009	1	147230508	1	W	chr7a	1	147230508	-
scf00000009	147230509	147231230	2	W	Super-Scaffold_55_1	21883521	21884242	+
scf00000009	147231231	160565380	3	W	chr7b	1	13334150	-
scf00000010	1	142321987	1	W	chr8.1	1	142321987	+
scf00000010	142321988	142325971	2	W	Super-Scaffold_36_0	3932441	3936424	-
scf00000010	142325972	146259262	3	W	chr8.2	1	3933291	+
scf00000011	1	145759341	1	W	chr9.1	1	145759341	+
scf00000011	145759342	145762406	2	W	Super-Scaffold_304_0	4834109	4837173	-
scf00000011	145762407	150600819	3	W	chr9.2	1	4838413	+
scf00000012	1	997627	1	W	chrX.1	1	997627	+
scf00000012	997628	1001339	2	W	chrX_v0.7_0	1006406	1010117	+
scf00000012	1001340	1479243	3	W	chrX.2	1	477904	+
scf00000012	1479244	1482638	4	W	chrX_v0.7_0	1487978	1491372	+
scf00000012	1482639	1927974	5	W	chrX.3	1	445336	+
scf00000012	1927975	1931222	6	W	chrX_v0.7_0	1936707	1939954	+
scf00000012	1931223	7725114	7	W	chrX.4	1	5793892	+
scf00000012	7725115	7731580	8	W	chrX_v0.7_0	7732872	7739337	+
scf00000012	7731581	123662874	9	W	chrX.5	1	115931294	+
scf00000012	123662875	123664825	10	W	chrX_v0.7_0	123670868	123672818	+
scf00000012	123664826	154259772	11	W	chrX.6	1	30594947	+
chr11	1	135129797	1	W	chr11	1	135129797	+
chr14	1	101219197	1	W	chr14	1	101219197	+
chr15	1	100338352	1	W	chr15	1	100338352	+
chr17	1	84272160	1	W	chr17	1	84272160	+
chr20	1	66210221	1	W	chr20	1	66210221	+
chr21	1	45825743	1	W	chr21	1	45825743	+
chr22	1	51365812	1	W	chr22	1	51365812	+
chr3	1	201106665	1	W	chr3	1	201106665	+
chr6	1	172123840	1	W	chr6	1	172123840	+
