# Supplementary material for: Automated assembly scaffolding using RagTag elevates a new tomato system for high-throughput genome editing
Source: Genome Biol. 2022 Dec 15;23:258. doi: 10.1186/s13059-022-02823-7 (PMC9753292; doi:10.1186/s13059-022-02823-7)
Supplement: Supplementary file 5 — Additional file 5. Source data for main and supplementary figures. [file 13059_2022_2823_MOESM5_ESM.xlsx]

## Sheet: Fig.1b
pedigree	geno	plant	n_inf	days	stage
208	M82	1	0	42	anthesis
208	M82	2	0	42	anthesis
208	M82	3	0	42	anthesis
208	M82	4	0	42	anthesis
208	M82	5	0	42	anthesis
208	M82	6	0	42	anthesis
208	M82	7	0	42	anthesis
208	M82	8	0	42	anthesis
209	MT	1	0	42	anthesis
209	MT	2	0	42	anthesis
209	MT	3	0	42	anthesis
209	MT	4	0	42	anthesis
209	MT	5	1	42	anthesis
209	MT	6	0	42	anthesis
209	MT	7	1	42	anthesis
209	MT	8	0	42	anthesis
210	S100	1	5	42	anthesis
210	S100	2	3	42	anthesis
210	S100	3	5	42	anthesis
210	S100	4	2	42	anthesis
210	S100	5	2	42	anthesis
210	S100	6	4	42	anthesis
210	S100	7	2	42	anthesis
210	S100	8	6	42	anthesis
208	M82	1	0	49	anthesis
208	M82	2	0	49	anthesis
208	M82	3	0	49	anthesis
208	M82	4	0	49	anthesis
208	M82	5	0	49	anthesis
208	M82	6	0	49	anthesis
208	M82	7	0	49	anthesis
208	M82	8	0	49	anthesis
209	MT	1	2	49	anthesis
209	MT	2	2	49	anthesis
209	MT	3	2	49	anthesis
209	MT	4	2	49	anthesis
209	MT	5	1	49	anthesis
209	MT	6	3	49	anthesis
209	MT	7	1	49	anthesis
209	MT	8	4	49	anthesis
210	S100	1	10	49	anthesis
210	S100	2	8	49	anthesis
210	S100	3	7	49	anthesis
210	S100	4	10	49	anthesis
210	S100	5	6	49	anthesis
210	S100	6	8	49	anthesis
210	S100	7	7	49	anthesis
210	S100	8	8	49	anthesis
208	M82	1	1	56	anthesis
208	M82	2	1	56	anthesis
208	M82	3	0	56	anthesis
208	M82	4	0	56	anthesis
208	M82	5	1	56	anthesis
208	M82	6	1	56	anthesis
208	M82	7	0	56	anthesis
208	M82	8	0	56	anthesis
209	MT	1	4	56	anthesis
209	MT	2	3	56	anthesis
209	MT	3	3	56	anthesis
209	MT	4	4	56	anthesis
209	MT	5	2	56	anthesis
209	MT	6	5	56	anthesis
209	MT	7	2	56	anthesis
209	MT	8	6	56	anthesis
210	S100	1	13	56	anthesis
210	S100	2	14	56	anthesis
210	S100	3	18	56	anthesis
210	S100	4	17	56	anthesis
210	S100	5	9	56	anthesis
210	S100	6	14	56	anthesis
210	S100	7	13	56	anthesis
210	S100	8	20	56	anthesis
208	M82	1	4	63	anthesis
208	M82	2	3	63	anthesis
208	M82	3	4	63	anthesis
208	M82	4	3	63	anthesis
208	M82	5	3	63	anthesis
208	M82	6	2	63	anthesis
208	M82	7	3	63	anthesis
208	M82	8	4	63	anthesis
209	MT	1	5	63	anthesis
209	MT	2	7	63	anthesis
209	MT	3	6	63	anthesis
209	MT	4	8	63	anthesis
209	MT	5	6	63	anthesis
209	MT	6	8	63	anthesis
209	MT	7	5	63	anthesis
209	MT	8	10	63	anthesis
210	S100	1	22	63	anthesis
210	S100	2	29	63	anthesis
210	S100	3	21	63	anthesis
210	S100	4	17	63	anthesis
210	S100	5	20	63	anthesis
210	S100	6	19	63	anthesis
210	S100	7	23	63	anthesis
210	S100	8	24	63	anthesis
208	M82	1	0	42	green_fruit
208	M82	2	0	42	green_fruit
208	M82	3	0	42	green_fruit
208	M82	4	0	42	green_fruit
208	M82	5	0	42	green_fruit
208	M82	6	0	42	green_fruit
208	M82	7	0	42	green_fruit
208	M82	8	0	42	green_fruit
209	MT	1	0	42	green_fruit
209	MT	2	0	42	green_fruit
209	MT	3	0	42	green_fruit
209	MT	4	0	42	green_fruit
209	MT	5	0	42	green_fruit
209	MT	6	0	42	green_fruit
209	MT	7	0	42	green_fruit
209	MT	8	0	42	green_fruit
210	S100	1	0	42	green_fruit
210	S100	2	0	42	green_fruit
210	S100	3	0	42	green_fruit
210	S100	4	0	42	green_fruit
210	S100	5	0	42	green_fruit
210	S100	6	0	42	green_fruit
210	S100	7	0	42	green_fruit
210	S100	8	0	42	green_fruit
208	M82	1	0	49	green_fruit
208	M82	2	0	49	green_fruit
208	M82	3	0	49	green_fruit
208	M82	4	0	49	green_fruit
208	M82	5	0	49	green_fruit
208	M82	6	0	49	green_fruit
208	M82	7	0	49	green_fruit
208	M82	8	0	49	green_fruit
209	MT	1	0	49	green_fruit
209	MT	2	0	49	green_fruit
209	MT	3	0	49	green_fruit
209	MT	4	0	49	green_fruit
209	MT	5	0	49	green_fruit
209	MT	6	0	49	green_fruit
209	MT	7	0	49	green_fruit
209	MT	8	1	49	green_fruit
210	S100	1	4	49	green_fruit
210	S100	2	2	49	green_fruit
210	S100	3	2	49	green_fruit
210	S100	4	4	49	green_fruit
210	S100	5	2	49	green_fruit
210	S100	6	3	49	green_fruit
210	S100	7	2	49	green_fruit
210	S100	8	3	49	green_fruit
208	M82	1	0	56	green_fruit
208	M82	2	0	56	green_fruit
208	M82	3	0	56	green_fruit
208	M82	4	0	56	green_fruit
208	M82	5	0	56	green_fruit
208	M82	6	0	56	green_fruit
208	M82	7	0	56	green_fruit
208	M82	8	0	56	green_fruit
209	MT	1	2	56	green_fruit
209	MT	2	2	56	green_fruit
209	MT	3	0	56	green_fruit
209	MT	4	2	56	green_fruit
209	MT	5	0	56	green_fruit
209	MT	6	3	56	green_fruit
209	MT	7	1	56	green_fruit
209	MT	8	3	56	green_fruit
210	S100	1	7	56	green_fruit
210	S100	2	5	56	green_fruit
210	S100	3	6	56	green_fruit
210	S100	4	7	56	green_fruit
210	S100	5	6	56	green_fruit
210	S100	6	10	56	green_fruit
210	S100	7	5	56	green_fruit
210	S100	8	8	56	green_fruit
208	M82	1	1	63	green_fruit
208	M82	2	0	63	green_fruit
208	M82	3	0	63	green_fruit
208	M82	4	0	63	green_fruit
208	M82	5	0	63	green_fruit
208	M82	6	0	63	green_fruit
208	M82	7	0	63	green_fruit
208	M82	8	1	63	green_fruit
209	MT	1	2	63	green_fruit
209	MT	2	3	63	green_fruit
209	MT	3	3	63	green_fruit
209	MT	4	3	63	green_fruit
209	MT	5	1	63	green_fruit
209	MT	6	3	63	green_fruit
209	MT	7	2	63	green_fruit
209	MT	8	4	63	green_fruit
210	S100	1	11	63	green_fruit
210	S100	2	16	63	green_fruit
210	S100	3	9	63	green_fruit
210	S100	4	10	63	green_fruit
210	S100	5	9	63	green_fruit
210	S100	6	10	63	green_fruit
210	S100	7	11	63	green_fruit
210	S100	8	11	63	green_fruit
208	M82	1	0	42	breaker_fruit
208	M82	2	0	42	breaker_fruit
208	M82	3	0	42	breaker_fruit
208	M82	4	0	42	breaker_fruit
208	M82	5	0	42	breaker_fruit
208	M82	6	0	42	breaker_fruit
208	M82	7	0	42	breaker_fruit
208	M82	8	0	42	breaker_fruit
209	MT	1	0	42	breaker_fruit
209	MT	2	0	42	breaker_fruit
209	MT	3	0	42	breaker_fruit
209	MT	4	0	42	breaker_fruit
209	MT	5	0	42	breaker_fruit
209	MT	6	0	42	breaker_fruit
209	MT	7	0	42	breaker_fruit
209	MT	8	0	42	breaker_fruit
210	S100	1	0	42	breaker_fruit
210	S100	2	0	42	breaker_fruit
210	S100	3	0	42	breaker_fruit
210	S100	4	0	42	breaker_fruit
210	S100	5	0	42	breaker_fruit
210	S100	6	0	42	breaker_fruit
210	S100	7	0	42	breaker_fruit
210	S100	8	0	42	breaker_fruit
208	M82	1	0	49	breaker_fruit
208	M82	2	0	49	breaker_fruit
208	M82	3	0	49	breaker_fruit
208	M82	4	0	49	breaker_fruit
208	M82	5	0	49	breaker_fruit
208	M82	6	0	49	breaker_fruit
208	M82	7	0	49	breaker_fruit
208	M82	8	0	49	breaker_fruit
209	MT	1	0	49	breaker_fruit
209	MT	2	0	49	breaker_fruit
209	MT	3	0	49	breaker_fruit
209	MT	4	0	49	breaker_fruit
209	MT	5	0	49	breaker_fruit
209	MT	6	0	49	breaker_fruit
209	MT	7	0	49	breaker_fruit
209	MT	8	0	49	breaker_fruit
210	S100	1	0	49	breaker_fruit
210	S100	2	0	49	breaker_fruit
210	S100	3	0	49	breaker_fruit
210	S100	4	0	49	breaker_fruit
210	S100	5	0	49	breaker_fruit
210	S100	6	0	49	breaker_fruit
210	S100	7	0	49	breaker_fruit
210	S100	8	0	49	breaker_fruit
208	M82	1	0	56	breaker_fruit
208	M82	2	0	56	breaker_fruit
208	M82	3	0	56	breaker_fruit
208	M82	4	0	56	breaker_fruit
208	M82	5	0	56	breaker_fruit
208	M82	6	0	56	breaker_fruit
208	M82	7	0	56	breaker_fruit
208	M82	8	0	56	breaker_fruit
209	MT	1	0	56	breaker_fruit
209	MT	2	0	56	breaker_fruit
209	MT	3	0	56	breaker_fruit
209	MT	4	0	56	breaker_fruit
209	MT	5	0	56	breaker_fruit
209	MT	6	0	56	breaker_fruit
209	MT	7	0	56	breaker_fruit
209	MT	8	0	56	breaker_fruit
210	S100	1	0	56	breaker_fruit
210	S100	2	0	56	breaker_fruit
210	S100	3	0	56	breaker_fruit
210	S100	4	0	56	breaker_fruit
210	S100	5	0	56	breaker_fruit
210	S100	6	0	56	breaker_fruit
210	S100	7	0	56	breaker_fruit
210	S100	8	0	56	breaker_fruit
208	M82	1	0	63	breaker_fruit
208	M82	2	0	63	breaker_fruit
208	M82	3	0	63	breaker_fruit
208	M82	4	0	63	breaker_fruit
208	M82	5	0	63	breaker_fruit
208	M82	6	0	63	breaker_fruit
208	M82	7	0	63	breaker_fruit
208	M82	8	0	63	breaker_fruit
209	MT	1	0	63	breaker_fruit
209	MT	2	0	63	breaker_fruit
209	MT	3	0	63	breaker_fruit
209	MT	4	0	63	breaker_fruit
209	MT	5	0	63	breaker_fruit
209	MT	6	0	63	breaker_fruit
209	MT	7	0	63	breaker_fruit
209	MT	8	0	63	breaker_fruit
210	S100	1	2	63	breaker_fruit
210	S100	2	0	63	breaker_fruit
210	S100	3	1	63	breaker_fruit
210	S100	4	1	63	breaker_fruit
210	S100	5	0	63	breaker_fruit
210	S100	6	1	63	breaker_fruit
210	S100	7	0	63	breaker_fruit
210	S100	8	0	63	breaker_fruit
208	M82	1	0	70	breaker_fruit
208	M82	2	0	70	breaker_fruit
208	M82	3	0	70	breaker_fruit
208	M82	4	0	70	breaker_fruit
208	M82	5	0	70	breaker_fruit
208	M82	6	0	70	breaker_fruit
208	M82	7	0	70	breaker_fruit
208	M82	8	0	70	breaker_fruit
209	MT	1	0	70	breaker_fruit
209	MT	2	0	70	breaker_fruit
209	MT	3	0	70	breaker_fruit
209	MT	4	0	70	breaker_fruit
209	MT	5	0	70	breaker_fruit
209	MT	6	0	70	breaker_fruit
209	MT	7	0	70	breaker_fruit
209	MT	8	0	70	breaker_fruit
210	S100	1	2	70	breaker_fruit
210	S100	2	1	70	breaker_fruit
210	S100	3	2	70	breaker_fruit
210	S100	4	1	70	breaker_fruit
210	S100	5	0	70	breaker_fruit
210	S100	6	2	70	breaker_fruit
210	S100	7	2	70	breaker_fruit
210	S100	8	0	70	breaker_fruit
208	M82	1	0	78	breaker_fruit
208	M82	2	0	78	breaker_fruit
208	M82	3	0	78	breaker_fruit
208	M82	4	0	78	breaker_fruit
208	M82	5	0	78	breaker_fruit
208	M82	6	0	78	breaker_fruit
208	M82	7	0	78	breaker_fruit
208	M82	8	0	78	breaker_fruit
209	MT	1	0	78	breaker_fruit
209	MT	2	0	78	breaker_fruit
209	MT	3	0	78	breaker_fruit
209	MT	4	0	78	breaker_fruit
209	MT	5	0	78	breaker_fruit
209	MT	6	0	78	breaker_fruit
209	MT	7	0	78	breaker_fruit
209	MT	8	0	78	breaker_fruit
210	S100	1	5	78	breaker_fruit
210	S100	2	5	78	breaker_fruit
210	S100	3	4	78	breaker_fruit
210	S100	4	6	78	breaker_fruit
210	S100	5	3	78	breaker_fruit
210	S100	6	4	78	breaker_fruit
210	S100	7	5	78	breaker_fruit
210	S100	8	4	78	breaker_fruit
208	M82	1	0	83	breaker_fruit
208	M82	2	0	83	breaker_fruit
208	M82	3	0	83	breaker_fruit
208	M82	4	0	83	breaker_fruit
208	M82	5	0	83	breaker_fruit
208	M82	6	0	83	breaker_fruit
208	M82	7	0	83	breaker_fruit
208	M82	8	0	83	breaker_fruit
209	MT	1	0	83	breaker_fruit
209	MT	2	0	83	breaker_fruit
209	MT	3	0	83	breaker_fruit
209	MT	4	0	83	breaker_fruit
209	MT	5	0	83	breaker_fruit
209	MT	6	1	83	breaker_fruit
209	MT	7	0	83	breaker_fruit
209	MT	8	1	83	breaker_fruit
210	S100	1	12	83	breaker_fruit
210	S100	2	13	83	breaker_fruit
210	S100	3	8	83	breaker_fruit
210	S100	4	9	83	breaker_fruit
210	S100	5	8	83	breaker_fruit
210	S100	6	6	83	breaker_fruit
210	S100	7	10	83	breaker_fruit
210	S100	8	5	83	breaker_fruit
208	M82	1	0	91	breaker_fruit
208	M82	2	0	91	breaker_fruit
208	M82	3	0	91	breaker_fruit
208	M82	4	0	91	breaker_fruit
208	M82	5	0	91	breaker_fruit
208	M82	6	0	91	breaker_fruit
208	M82	7	0	91	breaker_fruit
208	M82	8	1	91	breaker_fruit
209	MT	1	2	91	breaker_fruit
209	MT	2	2	91	breaker_fruit
209	MT	3	2	91	breaker_fruit
209	MT	4	2	91	breaker_fruit
209	MT	5	0	91	breaker_fruit
209	MT	6	3	91	breaker_fruit
209	MT	7	2	91	breaker_fruit
209	MT	8	2	91	breaker_fruit
210	S100	1	15	91	breaker_fruit
210	S100	2	14	91	breaker_fruit
210	S100	3	10	91	breaker_fruit
210	S100	4	9	91	breaker_fruit
210	S100	5	9	91	breaker_fruit
210	S100	6	8	91	breaker_fruit
210	S100	7	10	91	breaker_fruit
210	S100	8	7	91	breaker_fruit

## Sheet: Fig.2l-n,p
ind	bc	J2_mod	EJ2_mod	LIN_1_mod	LIN_2_mod	br_inf_1	br_inf_2	br_inf_3	br_inf_4	br_inf_5
211-01	FB1.RB1	100	25.8278	4.04858	0	6	5	5
211-02	FB2.RB1	99.1935	1.3986	9.25926	0	1	1	1
211-03	FB3.RB1	100	3.90625	2.7027	0	1	2	2	1	1
211-04	FB4.RB1	100	6.32911	4.11765	0	1	1	1
211-05	FB5.RB1	100	0.735294	5.88235	0	1	1	2	2	1
211-06	FB6.RB1	100	1.3245	8.33333	0	1	1	2	1
211-07	FB7.RB1	99.1071	0.78125	4.21053	0	1	1	1
211-08	FB8.RB1	100	40	3.30579	0
211-09	FB1.RB2	100	1.75439	9.25926	0
211-10	FB2.RB2	100	22.6891	4.58716	0	1	1	1
211-11	FB3.RB2	100	0	5.18135	0	1	2	2	2	1
211-12	FB4.RB2	99.4709	4.13223	10.4265	5.10204
211-13	FB5.RB2	99.1304	4.54545	5.6	0
211-14	FB6.RB2	100	3.50877	7.56757	0	1	1	1	2
211-15	FB7.RB2	98.8372	1.53846	7.93651	1.04167
211-16	FB8.RB2	100	3.27869	6.38298	0	2	1	2
211-17	FB1.RB3	100	1.52672	8.125	0	1	2	1	1
211-18	FB2.RB3	100	4.58716	6.03015	0
211-19	FB3.RB3	100	0.806452	1.88679	0	1	1	1	1	2
211-20	FB4.RB3	100	3.7037	4.09357	0
211-21	FB5.RB3	100	4.25532	6.76329	0	1	2	2
211-22	FB6.RB3	100	4.28571	4.83871	3.09278	2	2	2	2	2
211-23	FB7.RB3	100	0.689655	3.76344	0	1	1	1
211-24	FB8.RB3	100	1.81818	4.79042	0
212-01	FB1.RB4	100	4.51128	5.07614	0.763359	2	3	2
212-02	FB2.RB4	100	3.7037	2.65957	0
212-03	FB3.RB4	99.0654	2.27273	7.51445	1.1236	2	2	2	2	1
212-04	FB4.RB4	100	3.37079	6.63265	2.89855	1	1	1
212-05	FB5.RB4	100	8.69565	5.61224	0	2	2	1	1
212-06	FB6.RB4	99.2701	1.19048	7.30594	1.26582	1	2	1	2	2
212-07	FB7.RB4	100	0.8	4.2328	0	1	1	2	2	2
212-08	FB8.RB4	100	2.52101	4.82456	0	1	1	1
212-09	FB1.RB5	99.4186	4.84848	7.09877	0.769231	1	2	1	2	1
212-10	FB2.RB5	100	0.833333	8.55263	0	2	2	1
212-11	FB3.RB5	100	8.10811	12.2727	0	2	4	2	3
212-12	FB4.RB5	100	4.16667	6.92308	0	1	2	1	1
212-13	FB5.RB5	100	2.15827	3.56083	1.38889	1
212-14	FB6.RB5	100	1.81818	6.25	0	1	2	1	1
212-15	FB7.RB5	99.3827	0	4.21941	0
212-16	FB8.RB5	100	15.7407	6.4	0	1	2	2	1
212-17	FB1.RB6	100	2.91971	3.93258	0
212-18	FB2.RB6	98.4615	2.05479	5.38117	0.840336
212-19	FB3.RB6	100	0.564972	4.98084	0	1	1	2	2	1
212-20	FB4.RB6	99.2366	4.79452	4.62963	0
212-21	FB5.RB6	100	0.645161	3.00752	0	1	1	2	1
212-22	FB6.RB6	99.4709	3.7037	6.25	0	1	2	1	1	1
212-23	FB7.RB6	100	0.757576	4.84581	1.08696
212-24	FB8.RB6	99.5	2.77778	8.14815	0.444444	1	2	2	1
213-01	FB1.RB7	100	96.2025	6.0241	0	2	1
213-02	FB2.RB7	97.7011	81.8182	4.45545	0	1	2
213-03	FB3.RB7	100	64.3478	7.21649	0.833333	4	3	2
213-04	FB4.RB7	98.7013	72.2772	2	0	11	17	14	3
213-05	FB5.RB7	99.1525	76.6871	6.43564	0.763359
213-06	FB6.RB7	100	47.5862	5.4878	0	3	3	4	5
213-07	FB7.RB7	98.8372	36.0825	6.42857	8.33333
213-08	FB8.RB7	100	68.6131	5.97015	0
213-09	FB1.RB8	98.8095	93.4426	6.86275	0	4	3
213-10	FB2.RB8	98.9899	44.6809	6.73077	1.6129
213-11	FB3.RB8	100	71.3178	12.5	0	2	2	3
213-12	FB4.RB8	100	77.1739	4.90566	0	3	11	8	6	13
213-13	FB5.RB8	100	62.8378	6.03015	0.970874
213-14	FB6.RB8	100	64.3939	6.03015	0	7
213-15	FB7.RB8	100	53.2847	6.46766	0	4	2	8
213-16	FB8.RB8	98.9899	48.1132	6.57895	0	20	20	20
214-01	FB1.RB9	100	50.9091	4.45104	0	6	8	7	10
214-02	FB2.RB9	100	50	8.57143	0
214-03	FB3.RB9	100	44.9198	7.2327	0.529101	4	3	9
214-04	FB4.RB9	100	97.6303	10.566	0	1	1	2
214-05	FB5.RB9	100	34.9206	10.1266	0	19	20	20	20
214-06	FB6.RB9	100	73.301	6.06061	0.444444	4	5
214-07	FB7.RB9	100	77.9904	6.07143	0.680272
214-08	FB8.RB9	98.5075	54.023	9.68858	0
214-09	FB1.RB10	100	58.1132	6.09319	0	4	4	3	5	2
214-10	FB2.RB10	97.5	53.4562	6.73077	1
214-11	FB3.RB10	98.3871	50.6912	7.49064	0.369004	2	3
214-12	FB4.RB10	100	38.9344	5.67376	0	1	2
214-13	FB5.RB10	98.0952	77.551	6.53595	0.70922
214-14	FB6.RB10	100	57.0776	8.05861	0	3	6	9
214-15	FB7.RB10	100	22.4138	2.88066	0.46729	2	1	3
214-16	FB8.RB10	98.5294	50	8.30671	0.398406
215-01	FB1.RB11	100	70.5882	5.42636	0
215-02	FB2.RB11	98.1982	49.505	6.66667	0.431034	2	1	3	2
215-03	FB3.RB11	100	90.303	5.44218	0	20
215-04	FB4.RB11	100	78.1659	5.4902	0	2	3	1
215-05	FB5.RB11	100	58.4416	5.88235	0	6	11	4
215-06	FB6.RB11	99.2126	67.5	5.37634	0.431034	20	20	20
215-07	FB7.RB11	99.0826	62.0482	9.21502	0.478469	2	3	4
215-08	FB8.RB11	100	51.9802	9.57447	0	6	11	4
215-09	FB1.RB12	100	67.0157	4.8583	0
215-10	FB2.RB12	99.2908	68.8034	6.36704	0	1	2	1
215-11	FB3.RB12	100	43.2203	4.43787	0	20	20	20
215-12	FB4.RB12	100	29.3839	7.36196	0	20	20
215-13	FB5.RB12	99.2248	96.5116	6.52174	0.358423	1	2	1	1
215-14	FB6.RB12	100	80.2372	6.78466	0
215-15	FB7.RB12	100	45.283	5.05415	0	20	20
215-16	FB8.RB12	100	26.6423	7.59494	0	5	6	5	3
216-01	FB9.RB13	0.819672	1.88679	10.1124	0	1	1	1
216-02	FB10.RB13	0.793651	2.08333	4.5977	1.78571	1	1	1
216-03	FB11.RB13	2.31214	3.33333	4.1958	1.21951
216-04	FB12.RB13	4.72441	1.42857	5.01931	3.75	1	1	2
216-05	FB13.RB13	4.02685	1.16279	10.2662	0.505051	1	1
216-06	FB14.RB13	7.05128	2.53807	8.77863	1.03627	1	1
216-07	FB15.RB13	4.34783	0.684932	10.7345	1.27389	1	1
216-08	FB16.RB13	4.93827	2.33918	6.17761	0.549451	1	1	1
216-09	FB9.RB14	5.42636	0	5.84416	0	1
216-10	FB10.RB14	1.44928	1.86916	5.20833	1.72414	1
216-11	FB11.RB14	1.0582	0.680272	8.18966	0	1	1	1
216-12	FB12.RB14	7.57576	4.2735	4.16667	0
216-13	FB13.RB14	4.28571	1.59574	8.20513	0	1	1	1
216-14	FB14.RB14	4.45545	0	8.24742	1.0101	1	1	1
216-15	FB15.RB14	3.24675	1.7094	4.37158	0.714286	1
216-16	FB16.RB14	5.22876	2.73973	4.84848	0.60241
216-17	FB9.RB15	2.92398	2.64901	10	1.16959
216-18	FB10.RB15	1.08696	0.740741	9.15254	1.22699	1	1	1
216-19	FB11.RB15	4.21053	2.05479	6.84411	0.515464	1	1	1
216-20	FB12.RB15	5.6962	1.23457	9.27152	0.917431	1	1	1
216-21	FB13.RB15	2.61438	2.5641	4.1791	0	1
216-22	FB14.RB15	0.851064	0.526316	3.95137	0	1	1	1	1	1
216-23	FB15.RB15	3.44828	1.14943	10.7011	0.763359	1
216-24	FB16.RB15	3.6036	3.65297	7.94702	0	1
216-25	FB9.RB16	7.29927	2.94118	5.35714	0
216-26	FB10.RB16	0.699301	0	7.86517	1.36054	1	1	1
216-27	FB11.RB16	1.17647	4.86486	6.89655	0.598802	1	1	2	1
216-28	FB12.RB16	4.6875	3.48837	10.1064	2.01342	1	1	1
216-29	FB13.RB16	1.875	4.25532	9.95671	1.17647
216-30	FB14.RB16	0.980392	1.06952	6.77966	0.621118	1	1	1	1
216-31	FB15.RB16	6.56934	0	8.53081	1.04167	1	1	1	1
216-32	FB16.RB16	1.72414	0.793651	7.90514	0	1	1	1
217-01	FB9.RB17	95.2941	94.7368	93.1034	94.0594	20	20	20
217-02	FB10.RB17	97.7679	93.9655	88.5714	98.1481	20	20	20
217-03	FB11.RB17	82.3529	96.1039	100	91.2409	20	20	20
217-04	FB12.RB17	94.5652	95.935	86.2069	96.9231	20	20	20
217-05	FB13.RB17	65	95.8621	97.1429	99.0476	20	20	20
217-06	FB14.RB17	96.4286	92.5373	96.2264	95.8824	20	20	20
217-07	FB15.RB17	95.2381	98.125	60	96.2687	20	20	20
217-08	FB16.RB17	97.9757	94.5578	91.2281	90.9574	20	20	20
218-01	FB9.RB18	95.1049	77.037	3.34928	1.94175	1	2	3
218-02	FB10.RB18	96.3158	24.2424	6.55022	0	2	1	3
218-03	FB11.RB18	95.5556	50.2994	3.74532	0	1	1
218-04	FB12.RB18	98.2456	67.0213	4.56853	0	2	1	1	1	1
218-05	FB13.RB18	97.6608	24.1176	7.63889	0	1	2	3
218-06	FB14.RB18	95.0617	46.9136	7.44681	0	1	3	2
218-07	FB15.RB18	98.1707	49.7207	3.96476	0.793651	2	2	1
218-08	FB16.RB18	95.4286	47.7778	5.8642	0	3	4	2	5	3
218-09	FB9.RB19	97.1264	49.1124	9.40594	0
218-10	FB10.RB19	94.9438	45.0617	6.15385	0	3	2	2	4
218-11	FB11.RB19	93.2331	54.5455	5.95238	0	4	1	1
218-12	FB12.RB19	95.8333	47.5	8.88889	2.28571	3
218-13	FB13.RB19	95.8974	52.7919	4.51128	0.492611
218-14	FB14.RB19	94.2408	17.2131	6.27803	0.952381
218-15	FB15.RB19	94.9045	42.1875	9.375	1.25
218-16	FB16.RB19	95.2663	26.4317	5.9322	0
219-01	FB9.RB20	3.97727	2.08333	5.15873	0.529101
219-02	FB10.RB20	5.55556	18.75	0	0	1	1	2	1
219-03	FB11.RB20	7.92683	1.07527	6.47773	0	1	1	1	1	1
219-04	FB12.RB20	2.42424	2.83688	5.64516	0.552486	1	1
219-05	FB13.RB20	1.3986	0.689655	8.43373	0	1	1	1	1	1
219-06	FB14.RB20	2.09205	1.50754	5.72792	0.4	1	1	1	1
219-07	FB15.RB20	4.58716	0.766284	6.84411	0.416667
219-08	FB16.RB20	2.91667	1.35135	4.19355	0.888889	1	1
219-09	FB9.RB21	2.5974	1.78571	2.67857	0	1	1	1	1
219-10	FB10.RB21	0	0	6.89655	1.14943	1	1	1	1
219-11	FB11.RB21	4.5045	2.08333	8.51064	0	1	1	1	1	1
219-12	FB12.RB21	0	0	28.5714	0	1	1	1	2
219-13	FB13.RB21	4.90196	1.14943	4.82759	0
219-14	FB14.RB21	3.48837	1.20482	5.30973	0.892857	1	1	1	1	1
219-15	FB15.RB21	2.66667	4.9505	7.6087	3.125	1	1	1	1	1
219-16	FB16.RB21	5.15464	0	5.55556	2.6087	1	1
219-17	FB9.RB22	2.23881	3.24675	5.88235	0	1	1	1	1
219-18	FB10.RB22	3.20513	2.08333	7.51445	0	1	1	1	1	1
219-19	FB11.RB22	2.03046	2.59067	6.69014	0	1	1
219-20	FB12.RB22	8.03571	1.25786	12.8205	0
219-21	FB13.RB22	9.09091	17.6471	9.09091	3.44828	1	1	1	1	1
219-22	FB14.RB22	4.18605	0.862069	6.10687	0	1	1
219-23	FB15.RB22	4.16667	1.5625	9.2511	0.558659	1	1	1	1
219-24	FB16.RB22	1.43885	1.07527	8.43373	0	1	1	1	1
219-25	FB9.RB23	3.125	0	4.30622	0	1	1	1
219-26	FB10.RB23	2.29008	0.806452	5.10204	0.621118	1	1	1
219-27	FB11.RB23	2.43902	2.32558	4.39024	0	1	1	1	1	1
219-28	FB12.RB23	2.5	0.653595	8.21918	0
219-29	FB13.RB23	3.22581	1.47059	7.36196	0.78125	1	1
219-30	FB14.RB23	3.62694	1.16959	4.28571	0.980392	1	1	1	1	1
219-31	FB15.RB23	4.16667	1.5748	6.73077	0.813008	1	1	1	1
219-32	FB16.RB23	6.52174	1.13636	5.38117	0.409836	1	1	1	1
220-01	FB9.RB24	3.66972	0	33.3333	3.57143	1	1	1	1	2
220-02	FB10.RB24	2.06186	0.970874	0	0.735294	1	1	1	1
220-03	FB11.RB24	3.44828	1.76471	4.57516	0	1	1	1	1	1
220-04	FB12.RB24	3.63636	1.31579	6.09137	0	1	1	1
220-05	FB13.RB24	0.806452	1.68539	7.89474	1.94805	1	2	1	2	1
220-06	FB14.RB24	3.65854	1.11111	4.44444	0.740741	1	1	1
220-07	FB15.RB24	0	3.33333	10.101	0	1	1	1	1
220-08	FB16.RB24	3.57143	2.43902	4.66321	0

## Sheet: Fig.S1b
pedigree	genotype	plant	flower_n
21-39	S100	1	13
21-39	S100	1	15
21-39	S100	1	11
21-39	S100	2	15
21-39	S100	2	13
21-39	S100	2	14
21-39	S100	3	14
21-39	S100	3	16
21-39	S100	3	15
21-39	S100	4	12
21-39	S100	4	12
21-39	S100	4	13
21-39	S100	5	14
21-39	S100	5	13
21-39	S100	5	13
21-26	M82	1	9
21-26	M82	1	10
21-26	M82	1	8
21-26	M82	1	7
21-26	M82	2	8
21-26	M82	2	7
21-26	M82	2	8
21-26	M82	2	6
21-26	M82	3	6
21-26	M82	3	7
21-26	M82	3	6
21-26	M82	3	8
21-26	M82	4	8
21-26	M82	4	7
21-26	M82	4	8
21-AG	MT	1	5
21-AG	MT	1	6
21-AG	MT	1	6
21-AG	MT	1	8
21-AG	MT	2	6
21-AG	MT	2	8
21-AG	MT	2	8
21-AG	MT	2	4
21-AG	MT	3	5
21-AG	MT	3	6
21-AG	MT	3	6
21-AG	MT	3	5
21-AG	MT	4	6
21-AG	MT	4	4
21-AG	MT	4	8
21-AG	MT	4	6
21-AG	MT	5	6
21-AG	MT	5	5
21-AG	MT	5	5
21-AG	MT	5	7

## Sheet: Fig.S1d
genotype	fruit	days_n	stage
S100	1	32	breaker
S100	2	32	breaker
S100	3	29	breaker
S100	4	31	breaker
S100	5	32	breaker
S100	6	32	breaker
S100	7	32	breaker
S100	8	33	breaker
S100	9	33	breaker
S100	10	33	breaker
S100	11	33	breaker
S100	12	33	breaker
S100	13	31	breaker
S100	14	31	breaker
S100	15	30	breaker
S100	16	31	breaker
S100	17	31	breaker
S100	18	31	breaker
S100	19	31	breaker
S100	20	31	breaker
MT	1	aborted	breaker
MT	2	aborted	breaker
MT	3	40	breaker
MT	4	40	breaker
MT	5	43	breaker
MT	6	47	breaker
MT	7	48	breaker
MT	8	38	breaker
MT	9	39	breaker
MT	10	43	breaker
M82	1	aborted	breaker
M82	2	35	breaker
M82	3	34	breaker
M82	4	49	breaker
M82	5	47	breaker
M82	6	44	breaker
S100	1	34	orange
S100	2	34	orange
S100	3	31	orange
S100	4	34	orange
S100	5	34	orange
S100	6	33	orange
S100	7	33	orange
S100	8	34	orange
S100	9	34	orange
S100	10	35	orange
S100	11	34	orange
S100	12	34	orange
S100	13	33	orange
S100	14	33	orange
S100	15	31	orange
S100	16	34	orange
S100	17	33	orange
S100	18	33	orange
S100	19	32	orange
S100	20	33	orange
MT	1	aborted	orange
MT	2	aborted	orange
MT	3	42	orange
MT	4	42	orange
MT	5	46	orange
MT	6	49	orange
MT	7	50	orange
MT	8	39	orange
MT	9	40	orange
MT	10	44	orange
M82	1	aborted	orange
M82	2	47	orange
M82	3	46	orange
M82	4	51	orange
M82	5	50	orange
M82	6	46	orange
S100	1	36	red
S100	2	36	red
S100	3	34	red
S100	4	36	red
S100	5	36	red
S100	6	35	red
S100	7	35	red
S100	8	36	red
S100	9	36	red
S100	10	38	red
S100	11	36	red
S100	12	36	red
S100	13	35	red
S100	14	36	red
S100	15	34	red
S100	16	36	red
S100	17	36	red
S100	18	36	red
S100	19	36	red
S100	20	35	red
MT	1	aborted	red
MT	2	aborted	red
MT	3	44	red
MT	4	44	red
MT	5	49	red
MT	6	52	red
MT	7	53	red
MT	8	43	red
MT	9	43	red
MT	10	46	red
M82	1	aborted	red
M82	2	50	red
M82	3	50	red
M82	4	53	red
M82	5	52	red
M82	6	51	red

## Sheet: Fig.S1e
genotype	fw_g
M82	46.26
M82	37.82
M82	46.74
M82	43.18
M82	41.54
MT	5.02
MT	4.94
MT	3.45
MT	2.67
MT	4.07
MT	5.51
MT	3.13
MT	5.65
MT	3.48
MT	4.55
MT	4.47
MT	4.59
MT	6.44
MT	5.3
MT	7.32
MT	3.34
MT	5.42
MT	5.32
MT	1.71
MT	4.09
MT	4.78
S100	3.72
S100	4.75
S100	4.6
S100	4.23
S100	4.55
S100	4.83
S100	5.05
S100	4.3
S100	4.43
S100	4.28
S100	5.08
S100	4.59
S100	5.28
S100	5.07
S100	5.78
S100	5.17
S100	5.11
S100	5.05
S100	4.35
S100	4.45
S100	4.92
S100	4.83
S100	5.03
S100	5
S100	5.56
S100	4.27
S100	5.47
S100	3.65
S100	3.4
S100	3.9
S100	3.82

## Sheet: Fig.S1f
genotype	seed_n
MT	21
MT	26
MT	25
MT	13
MT	15
MT	29
MT	29
MT	20
MT	26
MT	19
MT	23
MT	25
MT	18
MT	27
MT	24
MT	27
MT	25
MT	23
MT	0
MT	0
MT	11
S100	41
S100	43
S100	7
S100	47
S100	44
S100	27
S100	34
S100	41
S100	44
S100	45
S100	48
S100	41
S100	50
S100	37
S100	41
S100	36
S100	43
S100	40
S100	51
S100	42
S100	47
S100	52
S100	38
S100	21
S100	35
S100	30
S100	24
S100	12
S100	44
S100	39
S100	34
S100	33
S100	42
S100	27
S100	26

## Sheet: Fig.S1g
genotype	brix
MT	5.7
MT	6.4
MT	5.1
MT	6.5
MT	6.9
MT	7.3
MT	6.9
MT	7.7
MT	6.4
MT	6.4
MT	7.1
MT	6.2
MT	6
MT	6
MT	5.9
MT	6.7
MT	5.7
MT	7.2
MT	8.7
MT	7.6
MT	5.1
S100	6.7
S100	7.7
S100	7.5
S100	7.6
S100	7.3
S100	6.9
S100	7
S100	7.4
S100	6.9
S100	9
S100	9.6
S100	6.9
S100	7.2
S100	8.8
S100	7.2
S100	7.2
S100	6.2
S100	7.5
S100	6.6
S100	6.4
S100	6.5
S100	5.7
S100	6.3
S100	9.1
S100	7.7
S100	8.7
S100	9.1
S100	8.7
S100	8.5
S100	8.7
S100	8.5
S100	8.1
S100	8.4
S100	9.2
S100	8.7

## Sheet: Fig.S3a,b
experiment_id	plant_id	percival_date	greenhouse_date	sowing_date	time_to_outcome (weeks)
TT011	TT011-01		01/10/2020	08/06/2020	16.4286
TT011	TT011-02		01/10/2020	08/06/2020	16.4286
TT011	TT011-03		01/10/2020	08/06/2020	16.4286
TT011	TT011-06		01/10/2020	08/06/2020	16.4286
TT011	TT011-09		01/10/2020	08/06/2020	16.4286
TT011	TT011-17		01/10/2020	08/06/2020	16.4286
TT011	TT011-20		01/10/2020	08/06/2020	16.4286
TT011	TT011-21		01/10/2020	08/06/2020	16.4286
TT011	TT011-29		01/10/2020	08/06/2020	16.4286
TT011	TT011-30		01/10/2020	08/06/2020	16.4286
TT011	TT011-32		01/10/2020	08/06/2020	16.4286
TT012	TT012-01		01/10/2020	16/06/2020	15.2857
TT012	TT012-03		01/10/2020	16/06/2020	15.2857
TT012	TT012-04		02/10/2020	16/06/2020	15.4286
TT012	TT012-05		02/10/2020	16/06/2020	15.4286
TT012	TT012-06		02/10/2020	16/06/2020	15.4286
TT012	TT012-07		15/10/2020	16/06/2020	17.2857
TT013	TT013-01		01/10/2020	23/06/2020	14.2857
TT013	TT013-02		01/10/2020	23/06/2020	14.2857
TT013	TT013-03		01/10/2020	23/06/2020	14.2857
TT013	TT013-04		01/10/2020	23/06/2020	14.2857
TT013	TT013-05		15/10/2020	23/06/2020	16.2857
TT013	TT013-07		15/10/2020	23/06/2020	16.2857
TT013	TT013-12		15/10/2020	23/06/2020	16.2857
TT013	TT013-13		15/10/2020	23/06/2020	16.2857
TT019	TT019-01		11/01/2021	13/10/2020	12.8571
TT019	TT019-02		11/01/2021	13/10/2020	12.8571
TT019	TT019-03		11/01/2021	13/10/2020	12.8571
TT019	TT019-04		11/01/2021	13/10/2020	12.8571
TT019	TT019-1P	25/01/2021	08/02/2021	13/10/2020	14.8571
TT019	TT019-2P	25/01/2021	08/02/2021	13/10/2020	14.8571
TT024	TT024-1p	25/01/2021		16/11/2020	10
TT024	TT024-2p	25/01/2021	08/02/2021	16/11/2020	10
TT024	TT024-3p	08/02/2021		16/11/2020	12
TT024	TT024-4p	08/02/2021		16/11/2020	12
TT024	TT024-5	11/03/2021	26/03/2021	16/11/2020	16.4286
TT024	TT024-6	11/03/2021	26/03/2021	16/11/2020	16.4286
TT024	TT024-7	11/03/2021	26/03/2021	16/11/2020	16.4286
TT024	TT024-8	11/03/2021	26/03/2021	16/11/2020	16.4286
TT024	TT024-9	11/03/2021	26/03/2021	16/11/2020	16.4286
TT033	TT033-1	14/06/2021	02/07/2021	08/03/2021	14
TT033	TT033-2	25/06/2021	16/07/2021	08/03/2021	15.5714
TT033	TT033-3	25/06/2021	16/07/2021	08/03/2021	15.5714
TT033	TT033-4	25/06/2021	16/07/2021	08/03/2021	15.5714
TT033	TT033-5	25/06/2021	16/07/2021	08/03/2021	15.5714
TT033	TT033-6	30/07/2021	18/08/2021	08/03/2021	20.5714
TT033	TT033-7	03/09/2021	17/09/2021	08/03/2021	25.5714
TT035	TT035-1	18/06/2021	02/07/2021	12/04/2021	9.57143
TT035	TT035-2	30/07/2021	18/08/2021	12/04/2021	15.5714
TT035	TT035-3	30/07/2021	18/08/2021	12/04/2021	15.5714
TT035	TT035-4	30/07/2021	18/08/2021	12/04/2021	15.5714
TT035	TT035-5	30/07/2021	18/08/2021	12/04/2021	15.5714
TT035	TT035-6	30/07/2021	18/08/2021	12/04/2021	15.5714
TT035	TT035-7	30/07/2021	18/08/2021	12/04/2021	15.5714
TT035	TT035-8	30/07/2021	18/08/2021	12/04/2021	15.5714
TT035	TT035-9	30/07/2021	18/08/2021	12/04/2021	15.5714
TT035	TT035-10	30/07/2021	12/08/2021	12/04/2021	15.5714
TT035	TT035-11	30/07/2021	18/08/2021	12/04/2021	15.5714
TT035	TT035-12	30/07/2021	18/08/2021	12/04/2021	15.5714
TT035	TT035-13	17/09/2021		12/04/2021	22.5714
TT036	TT036-1	23/07/2021	12/08/2021	19/04/2021	13.5714
TT036	TT036-2	30/07/2021	12/08/2021	19/04/2021	14.5714
TT036	TT036-3	30/07/2021	18/08/2021	19/04/2021	14.5714
TT036	TT036-4	12/08/2021	01/09/2021	19/04/2021	16.4286
TT036	TT036-5	12/08/2021	01/09/2021	19/04/2021	16.4286
